# Supplementary material for: Biological Activity of Horehound (Marrubium vulgare L.) Herb Grown in Poland and Its Phytochemical Composition
Source: Pharmaceuticals (Basel). 2024 Jun 14;17(6):780. doi: 10.3390/ph17060780 (PMC11206634; doi:10.3390/ph17060780)
Supplement: Supplementary file 1 [file pharmaceuticals-17-00780-s001.zip]

Archive with 1 entries (1 files):
- pharmaceuticals-3030000-supplementary.pdf
